# Supplementary material for: Effect of recombination on genetic diversity of Caenorhabditis elegans
Source: Sci Rep. 2023 Sep 30;13:16425. doi: 10.1038/s41598-023-42600-5 (PMC10542817; doi:10.1038/s41598-023-42600-5)
Supplement: Supplementary file 2 — Supplementary Table 1. [file 41598_2023_42600_MOESM2_ESM.csv]

	all variants or variants 30+bp	Ts	Tv	SNP	deletion 2000 to 4999 bp	deletion 1000 to 1999 bp	deletion 900 to 999 bp	deletion 800 to 899 bp	deletion 700 to 799 bp	deletion 600 to 699 bp	deletion 500 to 599 bp	deletion 400 to 499 bp	deletion 350 to 399 bp	deletion 300 to 349 bp	deletion 250 to 299 bp	deletion 200 to 249 bp	deletion 150 to 199 bp	deletion 140 to 149 bp	deletion 130 to 139 bp	deletion 120 to 129 bp	deletion 110 to 119 bp	deletion 100 to 109 bp	deletion 90 to 99 bp	deletion 80 to 89 bp	deletion 70 to 79 bp	deletion 60 to 69 bp	deletion 55 to 59 bp	deletion 50 to 54 bp	deletion 45 to 49 bp	deletion 40 to 44 bp	deletion 35 to 39 bp	deletion 30 to 34 bp	deletion 25 to 29 bp	deletion 20 to 24 bp	deletion 15 to 19 bp	deletion 10 to 14 bp	deletion 9 bp	deletion 8 bp	deletion 7 bp	deletion 6 bp	deletion 5 bp	deletion 4 bp	deletion 3 bp	deletion 2 bp	deletion 1 bp	insertion 1 bp	insertion 2 bp	insertion 3 bp	insertion 4 bp
CB4856_clair3_ont_both	277345	116841	97912	214753	78	143	24	28	26	51	71	101	69	109	139	196	331	82	89	120	106	118	149	169	184	217	111	114	129	192	238	276	177	348	442	862	289	380	424	573	576	820	1389	3530	18502	18713	3567	1353	720
CB4856_clair3_ont_exon	65444	35391	23012	58403	23	34	9	5	9	10	19	20	14	10	19	26	32	16	10	10	10	16	20	23	22	19	18	13	9	24	27	28	20	36	47	104	54	43	52	109	75	96	275	411	1811	1863	416	264	100
CB4856_clair3_ont_nonexon	211901	81450	74900	156350	55	109	15	23	17	41	52	81	55	99	120	170	299	66	79	110	96	102	129	146	162	198	93	101	120	168	211	248	157	312	395	758	235	337	372	464	501	724	1114	3119	16691	16850	3151	1089	620
CB4856_clair3_both	271000	116841	97912	214753	NA	NA	NA	NA	NA	NA	NA	NA	NA	NA	NA	NA	NA	NA	NA	NA	NA	NA	NA	NA	NA	NA	NA	9	51	81	127	169	177	348	442	862	289	380	424	573	576	820	1389	3530	18502	18713	3567	1353	720
CB4856_ont_sniffles_both	7613	NA	NA	NA	78	143	24	28	26	51	71	101	69	109	139	196	331	82	89	120	106	118	149	169	184	217	111	114	129	192	238	276	255	257	NA	NA	NA	NA	NA	NA	NA	NA	NA	NA	NA	NA	NA	NA	NA
CB4856_pbmm_sniffles_both	8072	NA	NA	NA	74	142	26	29	33	56	64	99	75	118	146	189	303	66	90	114	107	128	137	168	186	212	121	104	118	196	187	291	226	167	NA	NA	NA	NA	NA	NA	NA	NA	NA	NA	NA	NA	NA	NA	NA
unique_48isolates_clair3_both	1957683	848213	717446	1565659	NA	NA	NA	NA	NA	NA	NA	NA	NA	NA	NA	NA	NA	NA	NA	NA	NA	NA	NA	NA	NA	NA	NA	100	570	1032	1235	1724	1993	3508	4763	8401	2955	3820	3982	5463	5392	7950	12674	29178	117596	109485	28609	10951	6331
unique_48isolates_clair3_exon	472664	260445	167684	428129	NA	NA	NA	NA	NA	NA	NA	NA	NA	NA	NA	NA	NA	NA	NA	NA	NA	NA	NA	NA	NA	NA	NA	10	51	119	106	178	216	425	615	1088	549	438	496	1057	670	998	2388	3408	11810	10759	3219	1937	796
unique_48isolates_clair3_nonexon	1485019	587768	549762	1137530	NA	NA	NA	NA	NA	NA	NA	NA	NA	NA	NA	NA	NA	NA	NA	NA	NA	NA	NA	NA	NA	NA	NA	90	519	913	1129	1546	1777	3083	4148	7313	2406	3382	3486	4406	4722	6952	10286	25770	105786	98726	25390	9014	5535
unique_45isolates_clair3_both	1170393	497546	422560	920106	NA	NA	NA	NA	NA	NA	NA	NA	NA	NA	NA	NA	NA	NA	NA	NA	NA	NA	NA	NA	NA	NA	NA	51	335	643	756	1042	1168	2174	2886	5055	1752	2360	2404	3296	3263	4776	7527	18175	78137	72517	17425	6437	3649
unique_43isolates_clair3_both	1108608	470510	399432	869942	NA	NA	NA	NA	NA	NA	NA	NA	NA	NA	NA	NA	NA	NA	NA	NA	NA	NA	NA	NA	NA	NA	NA	50	324	616	729	997	1101	2085	2761	4820	1676	2236	2283	3132	3093	4543	7166	17396	75008	69144	16519	6059	3395
unique_3isolates_clair3_both	1188875	522547	442051	964598	NA	NA	NA	NA	NA	NA	NA	NA	NA	NA	NA	NA	NA	NA	NA	NA	NA	NA	NA	NA	NA	NA	NA	55	261	459	577	838	1058	1766	2438	4327	1522	1864	2019	2827	2777	4242	6958	15929	65560	65948	16788	6708	3925
in_all48isolates_clair3_both	1005	254	285	539	NA	NA	NA	NA	NA	NA	NA	NA	NA	NA	NA	NA	NA	NA	NA	NA	NA	NA	NA	NA	NA	NA	NA	0	0	0	0	0	0	0	0	1	0	2	0	0	1	3	4	8	137	255	41	6	1
PD1074_clair3_both	3489	1145	1072	2217	NA	NA	NA	NA	NA	NA	NA	NA	NA	NA	NA	NA	NA	NA	NA	NA	NA	NA	NA	NA	NA	NA	NA	0	0	0	0	0	0	1	0	6	0	2	2	5	7	9	20	51	386	664	91	8	8
PD1074_clair3_not_in_any48isolates_both	1371	642	494	1136	NA	NA	NA	NA	NA	NA	NA	NA	NA	NA	NA	NA	NA	NA	NA	NA	NA	NA	NA	NA	NA	NA	NA	0	0	0	0	0	0	1	0	3	0	1	1	0	3	1	12	17	74	93	22	2	1
PD1074_clair3_in_any48isolates_both	2118	503	578	1081	NA	NA	NA	NA	NA	NA	NA	NA	NA	NA	NA	NA	NA	NA	NA	NA	NA	NA	NA	NA	NA	NA	NA	0	0	0	0	0	0	0	0	3	0	1	1	5	4	8	8	34	312	571	69	6	7
in_all48isolates_in_PD1074_clair3_both	606	68	122	190	NA	NA	NA	NA	NA	NA	NA	NA	NA	NA	NA	NA	NA	NA	NA	NA	NA	NA	NA	NA	NA	NA	NA	0	0	0	0	0	0	0	0	0	0	0	0	0	1	3	4	7	122	236	40	2	0
in_all48isolates_not_in_PD1074_clair3_both	399	186	163	349	NA	NA	NA	NA	NA	NA	NA	NA	NA	NA	NA	NA	NA	NA	NA	NA	NA	NA	NA	NA	NA	NA	NA	0	0	0	0	0	0	0	0	1	0	2	0	0	0	0	0	1	15	19	1	4	1
in_47isolates_in_PD1074_clair3_both	161	23	35	58	NA	NA	NA	NA	NA	NA	NA	NA	NA	NA	NA	NA	NA	NA	NA	NA	NA	NA	NA	NA	NA	NA	NA	0	0	0	0	0	0	0	0	0	0	0	0	0	0	0	0	3	19	66	11	2	2
in_47isolates_not_in_PD1074_clair3_both	92	36	31	67	NA	NA	NA	NA	NA	NA	NA	NA	NA	NA	NA	NA	NA	NA	NA	NA	NA	NA	NA	NA	NA	NA	NA	0	0	0	0	0	0	0	0	1	0	0	0	0	0	1	0	1	9	11	1	0	1
AB1_clair3_both	106448	45325	37901	83226	NA	NA	NA	NA	NA	NA	NA	NA	NA	NA	NA	NA	NA	NA	NA	NA	NA	NA	NA	NA	NA	NA	NA	1	14	25	30	59	76	167	194	358	133	168	180	203	230	358	539	1482	7366	7837	1584	572	335
CB4853_clair3_both	136436	57377	49398	106775	NA	NA	NA	NA	NA	NA	NA	NA	NA	NA	NA	NA	NA	NA	NA	NA	NA	NA	NA	NA	NA	NA	NA	2	24	47	53	85	112	215	251	494	158	215	208	276	286	405	737	1870	9713	9759	1813	693	391
CB4854_clair3_both	117391	48878	41469	90347	NA	NA	NA	NA	NA	NA	NA	NA	NA	NA	NA	NA	NA	NA	NA	NA	NA	NA	NA	NA	NA	NA	NA	2	21	36	33	67	72	141	249	416	121	195	196	245	259	417	606	1715	8820	9156	1730	633	348
CB4858_clair3_both	132233	55101	47171	102272	NA	NA	NA	NA	NA	NA	NA	NA	NA	NA	NA	NA	NA	NA	NA	NA	NA	NA	NA	NA	NA	NA	NA	2	30	62	51	86	99	209	248	473	151	200	229	277	277	441	752	1849	9738	9986	1908	694	383
DL238_clair3_both	289444	126615	104904	231519	NA	NA	NA	NA	NA	NA	NA	NA	NA	NA	NA	NA	NA	NA	NA	NA	NA	NA	NA	NA	NA	NA	NA	10	45	91	117	160	224	345	496	900	303	425	436	601	631	917	1429	3844	18883	18978	3682	1432	812
ECA36_clair3_both	511584	222954	189557	412511	NA	NA	NA	NA	NA	NA	NA	NA	NA	NA	NA	NA	NA	NA	NA	NA	NA	NA	NA	NA	NA	NA	NA	21	75	151	185	260	374	688	942	1643	569	684	767	1051	1065	1564	2586	6096	28203	33116	7366	2985	1702
ECA396_clair3_both	502971	217523	185251	402774	NA	NA	NA	NA	NA	NA	NA	NA	NA	NA	NA	NA	NA	NA	NA	NA	NA	NA	NA	NA	NA	NA	NA	28	122	229	283	375	450	713	978	1652	575	705	763	1063	1048	1606	2588	6235	28646	32358	7229	2849	1665
ED3005_clair3_both	157450	67816	56455	124271	NA	NA	NA	NA	NA	NA	NA	NA	NA	NA	NA	NA	NA	NA	NA	NA	NA	NA	NA	NA	NA	NA	NA	2	26	45	50	76	99	233	291	542	178	243	273	333	354	486	842	2050	10798	10991	2091	799	457
ED3017_clair3_both	130742	55048	47183	102231	NA	NA	NA	NA	NA	NA	NA	NA	NA	NA	NA	NA	NA	NA	NA	NA	NA	NA	NA	NA	NA	NA	NA	4	30	45	57	79	96	208	245	477	150	185	226	261	281	435	666	1853	9396	9430	1809	674	386
ED3040_clair3_both	143517	60074	51458	111532	NA	NA	NA	NA	NA	NA	NA	NA	NA	NA	NA	NA	NA	NA	NA	NA	NA	NA	NA	NA	NA	NA	NA	7	25	50	56	98	107	197	298	499	165	240	238	318	328	463	761	2130	10620	10523	2022	752	411
ED3048_clair3_both	110306	45475	39417	84892	NA	NA	NA	NA	NA	NA	NA	NA	NA	NA	NA	NA	NA	NA	NA	NA	NA	NA	NA	NA	NA	NA	NA	4	16	26	41	64	86	145	208	403	130	185	181	245	244	366	602	1563	8271	8668	1610	603	332
ED3049_clair3_both	177022	75656	64280	139936	NA	NA	NA	NA	NA	NA	NA	NA	NA	NA	NA	NA	NA	NA	NA	NA	NA	NA	NA	NA	NA	NA	NA	5	34	66	70	113	115	263	330	621	221	284	280	382	388	586	945	2498	12009	11841	2449	938	513
ED3052_clair3_both	137552	57046	48982	106028	NA	NA	NA	NA	NA	NA	NA	NA	NA	NA	NA	NA	NA	NA	NA	NA	NA	NA	NA	NA	NA	NA	NA	4	26	41	50	92	99	196	276	480	152	231	235	280	316	432	756	1941	10441	10608	1989	702	414
ED3073_clair3_both	136361	57008	49023	106031	NA	NA	NA	NA	NA	NA	NA	NA	NA	NA	NA	NA	NA	NA	NA	NA	NA	NA	NA	NA	NA	NA	NA	4	28	45	62	95	95	187	261	472	160	224	228	262	288	457	720	1914	10191	9970	1861	718	390
EG4725_clair3_both	224112	97477	81785	179262	NA	NA	NA	NA	NA	NA	NA	NA	NA	NA	NA	NA	NA	NA	NA	NA	NA	NA	NA	NA	NA	NA	NA	5	40	79	78	128	172	332	407	732	253	301	324	478	478	673	1141	2924	13821	14761	3052	1150	660
GXW1_clair3_both	136337	56617	48798	105415	NA	NA	NA	NA	NA	NA	NA	NA	NA	NA	NA	NA	NA	NA	NA	NA	NA	NA	NA	NA	NA	NA	NA	2	25	54	64	94	115	211	275	489	167	229	221	280	293	439	753	1949	10053	10195	1931	738	415
JU1088_clair3_both	120965	52471	43617	96088	NA	NA	NA	NA	NA	NA	NA	NA	NA	NA	NA	NA	NA	NA	NA	NA	NA	NA	NA	NA	NA	NA	NA	2	16	30	32	64	80	132	208	409	135	173	188	249	264	378	639	1536	8100	8246	1577	625	339
JU1213_clair3_both	153209	66063	54800	120863	NA	NA	NA	NA	NA	NA	NA	NA	NA	NA	NA	NA	NA	NA	NA	NA	NA	NA	NA	NA	NA	NA	NA	2	25	35	50	68	105	190	280	471	160	204	254	357	337	466	728	2062	10525	10906	2075	762	470
JU1400_clair3_both	197156	85878	71526	157404	NA	NA	NA	NA	NA	NA	NA	NA	NA	NA	NA	NA	NA	NA	NA	NA	NA	NA	NA	NA	NA	NA	NA	6	40	67	81	123	128	265	349	633	210	263	294	408	434	620	961	2575	12977	12830	2586	984	552
JU1409_clair3_both	125710	52273	44944	97217	NA	NA	NA	NA	NA	NA	NA	NA	NA	NA	NA	NA	NA	NA	NA	NA	NA	NA	NA	NA	NA	NA	NA	4	21	49	57	85	84	194	253	451	164	186	201	279	260	410	653	1795	9346	9542	1814	637	388
JU1652_clair3_both	141637	61469	50455	111924	NA	NA	NA	NA	NA	NA	NA	NA	NA	NA	NA	NA	NA	NA	NA	NA	NA	NA	NA	NA	NA	NA	NA	4	28	30	45	55	95	168	249	452	145	166	226	334	298	485	703	1910	9621	9936	1939	769	409
JU2526_clair3_both	296673	129948	107843	237791	NA	NA	NA	NA	NA	NA	NA	NA	NA	NA	NA	NA	NA	NA	NA	NA	NA	NA	NA	NA	NA	NA	NA	3	43	86	93	160	221	385	523	931	323	402	466	639	597	891	1498	3690	18322	19235	3994	1556	936
JU258_clair3_both	235341	102666	85511	188177	NA	NA	NA	NA	NA	NA	NA	NA	NA	NA	NA	NA	NA	NA	NA	NA	NA	NA	NA	NA	NA	NA	NA	3	26	49	69	112	162	281	408	737	234	321	364	501	489	749	1194	2972	15132	15820	2998	1209	674
JU2600_clair3_both	159773	66873	57232	124105	NA	NA	NA	NA	NA	NA	NA	NA	NA	NA	NA	NA	NA	NA	NA	NA	NA	NA	NA	NA	NA	NA	NA	2	35	58	67	107	125	244	333	546	194	250	265	334	356	505	784	2250	11505	11913	2288	844	502
JU310_clair3_both	131560	54957	47384	102341	NA	NA	NA	NA	NA	NA	NA	NA	NA	NA	NA	NA	NA	NA	NA	NA	NA	NA	NA	NA	NA	NA	NA	1	31	55	66	87	97	179	276	472	166	193	222	259	271	461	716	1844	9820	9600	1795	644	384
JU311_clair3_both	105802	43504	37554	81058	NA	NA	NA	NA	NA	NA	NA	NA	NA	NA	NA	NA	NA	NA	NA	NA	NA	NA	NA	NA	NA	NA	NA	3	26	44	45	73	77	183	231	350	131	148	184	260	267	322	621	1604	7842	8169	1685	639	323
JU323_clair3_both	135600	56194	48257	104451	NA	NA	NA	NA	NA	NA	NA	NA	NA	NA	NA	NA	NA	NA	NA	NA	NA	NA	NA	NA	NA	NA	NA	4	29	34	48	79	95	174	264	473	164	222	220	285	305	446	753	1965	10303	10442	1966	746	389
JU346_clair3_both	137378	56700	48309	105009	NA	NA	NA	NA	NA	NA	NA	NA	NA	NA	NA	NA	NA	NA	NA	NA	NA	NA	NA	NA	NA	NA	NA	5	38	53	68	88	118	216	282	488	176	202	248	310	298	469	760	2007	10675	10686	2086	734	434
JU360_clair3_both	152091	65197	54720	119917	NA	NA	NA	NA	NA	NA	NA	NA	NA	NA	NA	NA	NA	NA	NA	NA	NA	NA	NA	NA	NA	NA	NA	3	24	46	54	86	103	200	270	535	177	224	245	305	309	494	739	1974	10620	10676	1969	784	460
JU367_clair3_both	59170	23622	20668	44290	NA	NA	NA	NA	NA	NA	NA	NA	NA	NA	NA	NA	NA	NA	NA	NA	NA	NA	NA	NA	NA	NA	NA	0	9	29	24	43	49	98	134	218	72	90	128	137	132	192	372	983	4809	5063	947	365	181
JU394_clair3_both	70461	29132	25159	54291	NA	NA	NA	NA	NA	NA	NA	NA	NA	NA	NA	NA	NA	NA	NA	NA	NA	NA	NA	NA	NA	NA	NA	2	22	33	39	51	63	99	175	232	71	92	122	169	157	260	388	1011	5081	5407	1051	359	235
JU397_clair3_both	129084	53554	45614	99168	NA	NA	NA	NA	NA	NA	NA	NA	NA	NA	NA	NA	NA	NA	NA	NA	NA	NA	NA	NA	NA	NA	NA	4	25	34	53	77	82	190	248	429	125	175	201	305	308	406	711	1891	9965	10023	1934	697	425
JU642_clair3_both	115572	47756	41098	88854	NA	NA	NA	NA	NA	NA	NA	NA	NA	NA	NA	NA	NA	NA	NA	NA	NA	NA	NA	NA	NA	NA	NA	3	17	26	44	67	90	170	273	423	152	178	191	254	244	365	574	1619	8854	9072	1669	600	357
JU775_clair3_both	248223	107997	89819	197816	NA	NA	NA	NA	NA	NA	NA	NA	NA	NA	NA	NA	NA	NA	NA	NA	NA	NA	NA	NA	NA	NA	NA	5	34	55	64	117	167	303	438	794	279	341	380	529	514	737	1247	3170	15881	16715	3363	1286	776
KR314_clair3_both	154974	64750	55627	120377	NA	NA	NA	NA	NA	NA	NA	NA	NA	NA	NA	NA	NA	NA	NA	NA	NA	NA	NA	NA	NA	NA	NA	0	26	35	57	91	115	246	305	525	180	247	240	307	326	490	847	2154	11322	11596	2230	803	457
LKC34_clair3_both	143191	60075	51330	111405	NA	NA	NA	NA	NA	NA	NA	NA	NA	NA	NA	NA	NA	NA	NA	NA	NA	NA	NA	NA	NA	NA	NA	2	24	53	47	87	99	212	281	498	139	228	239	314	316	465	784	2078	10466	10429	2008	709	418
MY1_clair3_both	162230	69387	59107	128494	NA	NA	NA	NA	NA	NA	NA	NA	NA	NA	NA	NA	NA	NA	NA	NA	NA	NA	NA	NA	NA	NA	NA	5	28	63	68	111	132	205	297	546	193	235	277	316	344	506	841	2164	11262	11030	2086	792	427
MY16_clair3_both	202548	87796	73300	161096	NA	NA	NA	NA	NA	NA	NA	NA	NA	NA	NA	NA	NA	NA	NA	NA	NA	NA	NA	NA	NA	NA	NA	5	39	65	65	99	147	287	405	614	216	248	309	445	435	652	1063	2669	13308	13636	2674	1036	550
MY18_clair3_both	176573	75236	63683	138919	NA	NA	NA	NA	NA	NA	NA	NA	NA	NA	NA	NA	NA	NA	NA	NA	NA	NA	NA	NA	NA	NA	NA	1	32	68	87	100	127	262	326	620	206	262	289	361	398	531	939	2409	12309	12286	2366	968	490
MY2147_clair3_both	128033	52917	45293	98210	NA	NA	NA	NA	NA	NA	NA	NA	NA	NA	NA	NA	NA	NA	NA	NA	NA	NA	NA	NA	NA	NA	NA	6	24	35	54	84	121	199	261	419	140	182	223	271	318	442	671	1860	9812	10036	1869	683	392
MY23_clair3_both	257386	112697	93489	206186	NA	NA	NA	NA	NA	NA	NA	NA	NA	NA	NA	NA	NA	NA	NA	NA	NA	NA	NA	NA	NA	NA	NA	5	37	61	80	133	173	327	465	787	265	322	387	542	543	819	1254	3272	16554	17074	3257	1269	712
MY2693_clair3_both	133626	56578	47894	104472	NA	NA	NA	NA	NA	NA	NA	NA	NA	NA	NA	NA	NA	NA	NA	NA	NA	NA	NA	NA	NA	NA	NA	2	38	56	54	98	89	205	265	469	181	210	194	290	281	422	737	1825	9326	9620	1870	737	392
NIC2_clair3_both	37612	15357	13328	28685	NA	NA	NA	NA	NA	NA	NA	NA	NA	NA	NA	NA	NA	NA	NA	NA	NA	NA	NA	NA	NA	NA	NA	2	7	9	12	16	23	49	75	126	36	57	55	71	87	138	198	510	2938	3153	527	204	126
NIC526_clair3_both	162712	67111	58278	125389	NA	NA	NA	NA	NA	NA	NA	NA	NA	NA	NA	NA	NA	NA	NA	NA	NA	NA	NA	NA	NA	NA	NA	8	29	59	85	107	143	254	318	597	198	222	242	339	345	523	857	2350	12194	12423	2384	857	514
PX179_clair3_both	77505	31961	27647	59608	NA	NA	NA	NA	NA	NA	NA	NA	NA	NA	NA	NA	NA	NA	NA	NA	NA	NA	NA	NA	NA	NA	NA	1	14	27	33	47	65	117	139	271	98	127	130	163	162	272	422	1090	5836	6044	1130	425	238
QX1794_clair3_both	248185	107599	89420	197019	NA	NA	NA	NA	NA	NA	NA	NA	NA	NA	NA	NA	NA	NA	NA	NA	NA	NA	NA	NA	NA	NA	NA	3	29	56	72	135	157	309	445	746	256	351	375	525	576	746	1219	3234	16724	17011	3313	1246	704
XZ1516_clair3_both	672590	306808	250591	557399	NA	NA	NA	NA	NA	NA	NA	NA	NA	NA	NA	NA	NA	NA	NA	NA	NA	NA	NA	NA	NA	NA	NA	11	89	136	199	336	459	741	1061	1949	686	883	963	1317	1302	2110	3547	8216	33361	35384	8656	3663	2163
DL238_pbmm_sniffles_both	6964	NA	NA	NA	87	147	15	21	31	71	77	109	65	119	139	176	298	84	79	106	110	120	145	143	203	206	115	99	123	179	191	276	0	0	NA	NA	NA	NA	NA	NA	NA	NA	NA	NA	NA	NA	NA	NA	NA
ECA36_pbmm_sniffles_both	8798	NA	NA	NA	133	248	48	36	47	78	91	156	114	160	198	267	430	120	121	143	158	189	225	225	278	322	135	167	173	287	271	436	0	0	NA	NA	NA	NA	NA	NA	NA	NA	NA	NA	NA	NA	NA	NA	NA
ECA396_pbmm_sniffles_both	10428	NA	NA	NA	134	237	51	43	64	80	92	143	111	144	182	267	425	117	150	151	146	204	222	241	284	322	168	169	177	268	275	411	0	0	NA	NA	NA	NA	NA	NA	NA	NA	NA	NA	NA	NA	NA	NA	NA
EG4726_pbmm_sniffles_both	4711	NA	NA	NA	72	139	23	27	32	36	47	83	56	87	112	121	223	69	56	72	68	102	91	116	135	142	82	85	97	142	153	218	0	0	NA	NA	NA	NA	NA	NA	NA	NA	NA	NA	NA	NA	NA	NA	NA
JU1400_pbmm_sniffles_both	5230	NA	NA	NA	55	103	24	15	24	35	51	71	46	80	91	129	223	60	69	64	64	107	112	131	147	138	63	94	102	132	137	207	0	0	NA	NA	NA	NA	NA	NA	NA	NA	NA	NA	NA	NA	NA	NA	NA
JU2526_pbmm_sniffles_both	6482	NA	NA	NA	86	148	29	29	30	42	56	106	76	96	141	169	283	77	96	101	100	130	140	173	184	211	102	103	111	168	177	266	0	0	NA	NA	NA	NA	NA	NA	NA	NA	NA	NA	NA	NA	NA	NA	NA
JU2600_pbmm_sniffles_both	4065	NA	NA	NA	51	110	17	20	20	40	41	66	51	58	92	116	195	50	67	59	71	83	88	108	106	147	62	61	75	115	90	182	0	0	NA	NA	NA	NA	NA	NA	NA	NA	NA	NA	NA	NA	NA	NA	NA
JU310_pbmm_sniffles_both	2825	NA	NA	NA	26	52	9	11	12	22	22	20	26	27	59	47	103	30	24	21	32	41	40	44	50	70	30	33	44	47	59	78	0	0	NA	NA	NA	NA	NA	NA	NA	NA	NA	NA	NA	NA	NA	NA	NA
MY2147_pbmm_sniffles_both	3919	NA	NA	NA	57	83	18	19	15	34	29	56	44	59	77	97	154	44	48	42	69	61	78	84	95	113	47	60	56	82	88	140	0	0	NA	NA	NA	NA	NA	NA	NA	NA	NA	NA	NA	NA	NA	NA	NA
MY2693_pbmm_sniffles_both	4487	NA	NA	NA	37	76	16	19	26	35	37	52	36	68	81	81	167	39	48	39	57	73	59	68	92	110	66	63	77	102	81	163	0	0	NA	NA	NA	NA	NA	NA	NA	NA	NA	NA	NA	NA	NA	NA	NA
NIC2_pbmm_sniffles_both	1550	NA	NA	NA	18	29	5	11	7	10	14	20	12	21	23	39	48	13	15	19	20	20	23	20	32	34	22	16	21	26	21	43	0	0	NA	NA	NA	NA	NA	NA	NA	NA	NA	NA	NA	NA	NA	NA	NA
NIC526_pbmm_sniffles_both	4763	NA	NA	NA	61	96	24	19	15	35	39	74	46	73	92	116	196	58	69	68	73	84	92	99	123	131	56	70	76	108	116	173	0	0	NA	NA	NA	NA	NA	NA	NA	NA	NA	NA	NA	NA	NA	NA	NA
QX1794_pbmm_sniffles_both	6664	NA	NA	NA	85	142	24	23	38	50	54	100	59	89	117	159	275	73	65	92	100	108	118	122	186	202	100	88	85	157	136	259	0	0	NA	NA	NA	NA	NA	NA	NA	NA	NA	NA	NA	NA	NA	NA	NA
XZ1516_pbmm_sniffles_both	12444	NA	NA	NA	117	240	41	44	58	75	80	163	128	159	248	310	508	158	161	197	189	224	260	301	359	453	202	199	211	321	356	509	0	0	NA	NA	NA	NA	NA	NA	NA	NA	NA	NA	NA	NA	NA	NA	NA
[truncated: 38 more columns]
